# Supplementary material for: Structural and Biochemical Characterization of a Dye-Decolorizing Peroxidase from Dictyostelium discoideum
Source: Int J Mol Sci. 2021 Jun 10;22(12):6265. doi: 10.3390/ijms22126265 (PMC8230527; doi:10.3390/ijms22126265)
Supplement: Supplementary file 1 [file ijms-22-06265-s001.zip]

Archive with 1 entries (1 files):
- ijms-1234164-supplementary.pdf
